# Supplementary material for: Intranasal trimeric sherpabody inhibits SARS-CoV-2 including recent immunoevasive Omicron subvariants
Source: Nat Commun. 2023 Mar 24;14:1637. doi: 10.1038/s41467-023-37290-6 (PMC10037368; doi:10.1038/s41467-023-37290-6)
Supplement: Supplementary file 4 — Source Data [file 41467_2023_37290_MOESM4_ESM.xlsx]

## Sheet: Figure 1
	Figure 1
	Panel c	Plate coating	Sb51	Sb52	Sb53	Sb54	Sb55	Sb56	Sb57	Sb58	Sb59	Sb60	Sb61	Sb62	Sb92	Sb102	Sb103
		RBD-mFc	1.171	1.225	1.31	1.336	1.272	1.306	1.202	1.136	1.3	1.232	1.092	1.318	1.349	1.236	1.132
		mFc	0.058	0.057	0.058	0.055	0.056	0.063	0.063	0.058	0.053	0.061	0.055	0.052	0.054	0.053	0.052
		anti-E-tag	1.184	1.102	1.077	1.07	1.133	1.179	1.142	1.181	1.138	1.154	1.096	1.185	1.194	1.134	1.024
	Panel d
		RBD	1480	740	370	185	92.5	46.25	23.125	11.5625	5.78125	2.89062	1.44531	0.722656	nM (RBD-His)
	Sb92 Coating (ug/ml)	1.5	2.193	2.248	1.96	1.683	1.384	0.886	0.457	0.234	0.134	0.145	0.075	0.079
		1	1.543	1.575	1.525	1.344	1.058	0.698	0.399	0.226	0.133	0.095	0.077	0.082
		0.666667	0.772	0.87	0.866	0.706	0.57	0.403	0.229	0.168	0.116	0.097	0.075	0.08
		0.444444	0.431	0.48	0.395	0.351	0.253	0.198	0.133	0.114	0.085	0.068	0.064	0.064

## Sheet: Figure 2
Figure 2
Luminescence data for neutralization of pseudoviruses
																													Infected cell counting (Operta) data for neutralization of authentic viruses
Assay 12	nM	Beta		Delta		BA.2		BA.3		BA.4/5		BA.2.3.20		BJ.1		BQ.1.1		XBB		BF.13/BF.17		BU.1		Wuhan							Percentage of infected cells (typically 25000 cells counted per condition)
	0	75008	106124	20865	23538	86346	98137	122437	89530	105509	123937	29231	29565	45515	34401	16177	26852	39978	35981	66366	61372	81911	62025	83031	94842					TriSb92 (nM)	Quintuplicate #1	Quintuplicate #2	Quintuplicate #3	Quintuplicate #4	Quintuplicate #5	Uninfected
	0.000143051	103831	125028	24165	22839	100988	93352	136125	115393	124905	131642	32541	31514	46260	41331	30278	37729	40631	45996	71983	74118	100913	90159	87609	102686				Delta	32	0.130392	0.0935723	0.0801955	0.144825	0.0757863	0.357695
	0.000286102	108308	128084	23220	24087	100602	108193	135160	122790	129696	145258	33174	28418	50880	44140	34951	40050	50364	49071	70913	72419	100345	103299	97935	122435					16	0.199203	0.125344	0.147509	0.0523177	0.0882418	0.352889
	0.000572205	106861	115622	21744	21679	100115	107512	120563	111378	142757	159478	29541	32614	50237	46438	31007	36227	46945	43123	78268	72633	108600	86910	102185	121994					8	0.242472	0.183512	0.0697229	0.032081	0.0459917	0.199079
	0.00114441	111441	113767	19012	22953	96913	95948	128382	97823	126748	145188	31697	30422	53717	41903	33785	35186	47274	43864	71155	72892	111027	88919	102300	107521					4	0.197608	0.150638	0.206186	0.206918	0.28399	0.518372
	0.00228882	111142	114182	16206	19015	89196	92756	115490	105320	141273	148400	27714	28455	45587	42299	37276	40038	43459	46832	68002	69205	99780	90967	95154	118684					2	0.568803	0.472114	0.444037	0.146067	0.325376	0.385896
	0.00457764	104975	104259	20463	17522	93668	91237	112891	90182	126925	150085	31025	30857	49989	47165	30676	37381	39385	46460	64308	67199	106992	81004	91875	109168					1	0.984666	0.988845	0.826195	0.924358	0.611589	0.530088
	0.00915527	91070	93337	15189	21203	101444	85700	91052	91738	125554	130535	28547	26724	51744	41963	31124	35806	42798	44369	64014	75465	94823	81206	94246	105512					0.5	1.58806	1.34579	1.48978	1.45003	1.34454	0.254204
	0.0183105	79479	88712	18428	18005	98596	95820	76193	82229	123095	160122	27484	29168	51468	43902	33175	37709	43568	44555	64445	72854	101013	88176	94661	101915					0.25	2.01403	2.24158	1.83337	1.86986	1.75747	0.412781
	0.0366211	55016	55250	15612	16871	91339	88709	54890	51768	119460	128369	24844	24093	51149	49391	30795	34582	43132	44260	60793	62463	104692	83324	80844	90554					0.125	2.31246	2.97638	2.3599	2.51099	2.14615	0.353291
	0.0732422	25312	31154	13924	12977	87117	77372	32932	33011	114382	121052	18181	17825	49779	42675	32080	37351	41187	42739	50730	64179	92513	83162	49141	54422					0.0625	3.14144	3.23129	2.73041	2.87497	2.68121	0.485383
	0.146484	8846	11079	8218	9276	69614	62764	14937	13058	76396	99846	11182	12307	36249	27586	28060	30257	33318	32877	47603	42181	96431	63127	15032	23525					0.032	3.459	3.3663	3.39285	3.39797	3.57665	0.551827
	0.292969	2486	2970	4539	3429	46786	39372	5140	3802	63098	69992	7186	5873	33020	23452	18034	26022	29775	28561	29760	29164	57038	50709	4832	4584					0	5.47454	4.36233	4.089	4.74442	4.74508	0.632363
	0.585938	1162	1504	2030	2438	32591	36199	1881	1441	54724	66853	3688	3343	39108	30633	20640	26260	27844	29302	20941	19138	59848	44478	2112	2264				Beta	32	0.087636	0.0369645	0.0794522	0.0514744	0.0837186	0.0109473
	1.17188	527	504	1004	1392	23905	22177	603	381	49245	48604	1698	1821	33359	26923	19910	22579	27230	22532	12098	12178	48125	34855	956	906					16	0.150139	0.0330069	0.0397902	0.0525633	0.04234	0.00354761
	2.34375	145	199	413	514	13704	12379	347	182	27937	25750	1105	1071	29723	23965	16605	17880	19658	18087	6296	6510	33981	24113	446	401					8	0.108266	0.119099	0.0381865	0.0358744	0.0377799	0.0171515
	4.6875	106	138	220	289	5946	6960	194	119	15344	16969	703	578	20134	15316	10778	11827	11482	10472	3028	2542	19243	17303	303	219					4	0.190073	0.128502	0.0562667	0.0759406	0.0823017	0.00689798
	9.375	104	123	127	163	3026	2428	129	123	9186	9173	389	347	13040	11327	7002	9234	6888	6032	1326	1201	12196	9078	251	142					2	0.363394	0.370144	0.378879	0.319489	0.621074	0.0139295
	18.75	176	104	112	96	1401	1178	121	112	4146	4275	275	292	7330	6709	4735	4597	3812	3291	721	727	5595	5111	242	181					1	1.65305	1.0336	1.18839	1.39061	1.11561	0.0104094
	37.5	103	86	85	87	540	683	116	93	1963	2553	201	172	3141	3228	1870	2226	1485	1215	391	385	2527	1610	318	142					0.5	3.95303	2.89547	3.79513	2.6414	3.2132	0.0103377
	75	104	84	101	105	234	289	109	111	1032	958	125	120	1778	1594	986	897	472	573	176	162	1105	778	209	160					0.25	5.61819	5.24996	5.04058	5.69354	4.78232	0.00348857
	150	127	76	102	81	111	197	104	93	374	333	103	100	622	471	433	398	134	217	94	127	471	400	187	130					0.125	7.12549	7.71234	6.68115	7.9214	6.65384	0.00698836
	300	85	97	91	97	101	88	98	98	203	214	92	84	224	176	156	128	93	118	102	147	196	156	178	130					0.0625	8.68722	8.76436	8.93718	8.82218	8.96559	0.00710757
	600	89	85	113	65	91	106	94	118	141	121	94	101	91	97	107	127	91	131	101	118	102	118	154	119					0.032	10.4209	9.89829	10.7546	10.0394	10.3861	0.00351617
																														0	12.841	14.2221	13.8148	13.2064	13.7633	0.0109206
																													BA.1	32	0.346124	0.337369	0.362964	0.0891938	0.371607	0.38799
																														16	0.333929	0.256615	0.396402	0.330922	0.162731	0.195946
Assay 11	nM	Beta		Delta		BA.2		BA.3		BA.4/5		BA.2.3.20		BJ.1		BQ.1.1		XBB		BF.13/BF.17		BU.1		Wuhan						8	0.478388	0.283784	0.297931	0.261897	0.262951	0.164775
	0	64231	70825	10006	10361	45693	43789	50394	50785	69012	84627	14477	14818	26170	22200	15648	15662	19487	18441	37246	32779	46284	40995	71005	75334					4	0.397505	0.297157	0.263395	0.284432	0.399481	0.223096
	0.000143051	65682	61455	10593	9517	39186	41056	50713	48711	76364	71521	17504	14810	24533	23788	14936	17386	19332	20680	37976	32863	51207	40453	64193	70560					2	0.487871	0.413743	0.457628	0.451482	0.357628	0.318747
	0.000286102	67884	64715	11440	10480	49173	41511	50257	52920	72836	86706	16240	14822	24931	26268	16866	18148	20815	17507	38283	33572	52746	47261	71974	71243					1	0.644369	0.579157	0.518547	0.787213	0.699325	0.326573
	0.000572205	72615	71152	10430	10108	40351	44367	44602	46269	75962	80247	14513	15883	24162	24645	17965	16968	23563	20977	37888	35944	50588	51375	61843	78190					0.5	1.32371	1.22951	1.14715	1.15159	1.54016	0.188547
	0.00114441	66450	61079	10711	9886	41779	40674	50007	45007	79293	81784	15086	13515	23910	20124	14833	16921	18217	18536	33298	31959	45085	46710	66440	68223					0.25	2.17002	1.99905	1.89271	2.4712	2.07379	0.207667
	0.00228882	66368	70411	10325	9831	40208	40286	50255	44791	80155	74786	14115	12849	22582	22692	15051	18743	20116	19767	40930	32785	50573	43731	69853	76330					0.125	3.59495	3.57686	3.52096	2.92136	3.34021	0.255111
	0.00457764	62004	58560	10586	9235	41157	45760	41464	40643	66534	73858	14898	13331	24850	22169	15173	16549	18807	19247	37578	34237	43904	47925	55403	75048					0.0625	5.38993	5.21724	4.61517	4.654	4.16695	0.396568
	0.00915527	57723	55880	9139	8327	41245	40327	41704	37277	78019	71217	13869	12279	24965	24963	16135	15572	21677	17481	34299	32301	45134	44027	58869	75551					0.032	5.99575	6.34711	5.62396	5.57079	6.15039	0.261237
	0.0183105	51441	48090	9173	8605	38112	41307	30928	32296	77233	59717	14056	12409	25817	23543	14852	19006	19594	19658	34797	29296	44333	43583	65055	71207					0	9.71908	9.14414	8.82363	9.25136	8.69893	0.400478
	0.0366211	28043	28846	8317	8030	39457	38632	22658	20904	72139	78052	11117	11174	25090	24507	17745	17404	19290	20182	27700	27739	51893	44763	51622	57004				Wuhan	32	0.221219	0.194713	0.222899	0.165085	0.180609	0.122941
	0.0732422	14694	13877	5542	6738	33706	35936	14271	11136	66992	65910	7583	7760	23354	23545	14911	14268	18794	17431	28185	24992	45024	42018	39882	38781					16	0.843635	0.329787	0.338161	0.348408	0.334332	0.246211
	0.146484	6077	5749	3463	3971	26289	27627	6452	6620	51773	47669	5702	4757	23515	23679	16050	15963	20671	14593	23497	19756	42326	39207	12539	17583					8	1.0213	1.57315	1.10116	1.34374	1.24266	0.302221
	0.292969	1400	1838	2064	2289	21578	23093	1829	1638	44397	42847	2923	2424	20344	15459	11598	11977	12390	12255	11966	10058	29781	30437	5553	4814					4	3.52453	4.70764	4.36857	3.93648	4.01728	0.217196
	0.585938	725	675	1021	1139	12800	13130	529	502	27235	26911	1571	1143	20068	16791	9404	11291	11598	11519	6888	7761	24662	24527	2462	1550					2	7.09914	9.89683	9.6387	8.99756	7.50901	0.125303
	1.17188	317	257	495	515	7092	7985	285	236	19244	18869	810	734	17968	15962	7696	10045	10557	9519	4460	3828	20402	18838	1044	659					1	14.2502	19.3797	15.4226	18.0683	13.5546	0.18343
	2.34375	160	141	376	234	3761	4269	182	145	11576	11743	478	581	13112	12034	7653	7005	6503	7000	2363	2086	11887	12725	543	229					0.5	20.107	26.9038	20.1422	20.1535	21.9125	0.342418
	4.6875	115	98	108	117	1716	1947	136	138	6052	5915	266	267	9529	9151	5053	4817	3862	5447	1273	1011	8028	6511	505	201					0.25	25.6945	30.0006	27.2405	27.4582	25.2229	0.251509
	9.375	120	124	91	108	929	899	136	102	3129	3558	215	186	5779	4915	3041	3120	2508	3055	688	531	4359	3343	506	179					0.125	30.396	31.8216	27.277	30.1489	32.7442	0.438862
	18.75	87	99	93	99	374	391	110	104	1834	1422	176	120	3386	2939	1900	1846	1351	1334	265	283	1818	1564	494	203					0.0625	34.6232	40.8426	34.6767	33.9406	34.2737	0.217724
	37.5	124	110	108	116	203	171	97	114	872	735	152	150	1467	1269	836	834	729	551	219	154	916	743	446	180					0.032	45.9357	38.2392	36.5729	37.1809	42.3932	0.185379
	75	102	107	108	111	160	137	128	102	392	326	126	115	808	610	504	367	170	237	123	127	443	363	484	196					0	59.1885	49.9334	47.9725	52.8589	52.147	0.197123
	150	102	88	113	91	99	147	118	122	247	267	135	120	310	320	158	204	143	132	121	112	215	236	363	150				BA.5	32	0.414528	0.431668	0.620068	0.518583	0.630163	0.056035
	300	92	113	117	101	122	108	131	115	111	169	110	111	149	130	93	117	88	139	136	115	182	123	310	165					16	0.660007	0.719059	0.680879	0.58651	0.778448	0.0318336
	600	107	95	114	109	103	113	121	118	115	110	108	102	113	108	96	102	99	126	121	128	128	112	205	129					8	0.963664	0.846828	1.02864	1.0189	0.955711	0.105062
																														4	1.27527	1.27065	1.43678	1.21059	1.29844	0.109375
																														2	2.02147	1.14226	1.76321	1.52428	1.45201	0.0361664
																														1	1.4005	1.82529	1.72567	1.93945	2.09396	0.0943619
Assay 10	nM	BJ.1		BQ.1.1		XBB		BU.1																						0.5	2.00328	1.8991	2.12279	2.12931	1.73902	0.176491
	0	19402	18191	13038	12502	18643	16766	48811	45770																					0.25	2.26499	2.05479	1.70318	2.03797	2.52275	0.0847188
	0.000143051	20550	18513	13182	13803	19011	17019	48189	43141																					0.125	2.39562	2.57756	2.14131	2.13803	2.08083	0.0516662
	0.000286102	18422	19114	13926	14042	20779	18506	54761	51714																					0.0625	2.44036	2.55815	2.49708	2.28894	2.63789	0.147883
	0.000572205	20161	19367	14791	16504	19583	19685	53891	55378																					0.032	2.65209	3.07842	3.30739	2.48456	3.09431	0.15688
	0.00114441	19885	17963	14368	16579	19149	18233	50459	46403																					0	3.30094	3.33121	3.41029	3.35111	3.42657	0.103093
	0.00228882	18479	19920	16789	16038	18409	20168	55070	49747
	0.00457764	20519	17448	14270	15109	19372	18365	45949	48546
	0.00915527	21268	19017	16653	17272	18788	18817	51457	49030
	0.0183105	24394	21868	15011	16074	21651	19296	51120	49709
	0.0366211	22990	23479	14454	17059	22044	18043	55868	53932
	0.0732422	20421	19442	13416	15400	19567	19248	56327	46109
	0.146484	18955	17235	11278	13976	16471	17106	42677	34250
	0.292969	15225	12220	8284	10318	9768	11886	27127	19420
	0.585938	12912	11258	7400	8233	10018	8588	19374	15714
	1.17188	11402	11336	5876	7660	6990	7173	14749	11564
	2.34375	9223	8564	4589	4380	4748	5009	8469	7649
	4.6875	5637	4830	3692	3334	3286	2607	4348	3814
	9.375	3305	3234	2117	1812	1516	1570	2485	1941
	18.75	1729	1583	1926	1044	739	737	1232	931
	37.5	758	750	628	463	257	319	460	407
	75	425	374	285	209	156	159	208	237
	150	168	177	164	161	103	100	121	154
	300	102	83	127	118	110	102	101	100
	600	104	93	97	108	114	84	105	134
Assay 9	nM	Wuhan		BA.1		BA.2		BA.2.13		BA.2.3.20		BJ.1		BQ.1.1		XBB
	0	807252	788813	105672	99170	359772	333637	516206	478628	134803	122630	192021	162843	178552	190864	228062	227698
	0.0084375	648461	613530	94955	98008	309326	307592	499894	471375	110277	96853	193650	178375	182914	192560	233093	217654
	0.016875	470627	474367	76290	69523	282371	272749	453817	385002	94021	87645	176211	153802	191292	192988	231872	188293
	0.03375	300780	298172	60571	58182	257937	251941	341657	331618	65240	60306	170954	165225	194050	187879	220567	191921
	0.0675	104941	108103	39312	41193	217122	216792	221638	248251	40608	36753	153042	143238	173411	179433	199556	182077
	0.125	32005	32713	19824	25017	159223	157425	160447	141505	19804	18655	145812	136344	169128	166095	181177	162407
	0.25	8537	8501	7898	8181	110887	102508	96218	81302	9598	9448	123668	125412	149262	133140	148662	145252
	0.5	2746	3617	2398	2689	59606	57265	45380	48221	5711	4585	97480	110770	135649	115006	113054	106208
	1	1169	1209	689	1155	27848	26055	22157	20779	2952	2238	89990	83014	96762	85499	84556	75700
	2	423	428	361	469	13702	12509	10769	12274	1741	1261	62025	62401	65909	51163	53373	49070
	4	299	456	318	436	6765	5532	3866	5023	850	856	41087	36610	35630	33698	28790	25880
	8	278	265	283	344	2371	2728	2464	6038	480	479	21250	22684	21647	19971	13038	9516
Assay 8	nM	Wuhan		BA.1
	0	82623	86936	34510	33929
	3.05176e-05	87050	83919	35811	37585
	6.10352e-05	85814	87946	37982	34227
	0.00012207	79892	82714	35626	33121
	0.000244141	93932	88744	35543	34811
	0.000488281	84530	84565	33502	33157
	0.000976562	86045	89426	33546	33376
	0.00195312	85351	75972	36056	31914
	0.00390625	83437	77270	33203	31461
	0.0078125	62574	71098	33968	33282
	0.015625	57403	61204	31875	30937
	0.03125	35951	46360	30497	29229
	0.0625	23153	25867	22594	26074
	0.125	12758	13720	15807	16830
	0.25	6886	6692	9779	9532
	0.5	2190	1943	4302	4491
	1	658	948	1833	2492
	2	338	446	449	755
	4	272	285	281	484
	8	308	279	236	385
	16	294	237	278	300
	32	234	285	281	295
	64	230	248	247	260
	128	262	264	231	270
Assay 7	nM	BA.1		Omicron A2.13
	0	149850	172587	692726	784184
	0.00195312	130199	134248	662574	688417
	0.00390625	128437	133388	669041	718228
	0.0078125	125103	131352	677451	668710
	0.015625	114432	135629	645618	660062
	0.03125	119631	139670	619754	684454
	0.0625	99899	124531	589514	621819
	0.125	81810	88119	510682	498453
	0.25	51294	57589	368669	396511
	0.5	30339	30623	237834	266523
	1	11612	12060	151423	184260
	2	3726	3823	98734	100725
Assay 6	nM	BA.1
	0	3147159	3200387
	0.00195312	3132291	3061052
	0.00390625	3031348	2874253
	0.0078125	2941219	2952875
	0.015625	2764609	2699805
	0.03125	2469549	2426800
	0.0625	1902698	1815861
	0.125	959368	941194
	0.25	288366	283601
	0.5	71438	76300
	1	15801	18672
	2	3730	7109

## Sheet: Figure 3
	Figure 3
	Panel a			Panel b		Panel d			Panel c		Panel e

## Sheet: Figure 4
	Figure 4
	Panel a
	EXP 1	GROUP	Animal no	euth	Actin Cq	subE Cq	subE RNA [% of control average]*
		-1 h / 25 ug	1	2021-06-16	10.24	No Cq
			2	2021-06-16	11.24	No Cq
			3	2021-06-16	12.5	No Cq
			4	2021-06-16	10.71	No Cq
			5	2021-06-16	11.61	No Cq
		Control	6	2021-06-16	17.91	23.56	92.6588
			7	2021-06-16	12.45	18.95	51.4057
			8	2021-06-16	12.3	17.83	100.696
			9	2021-06-16	12.65	18.45	83.5088
			10	2021-06-16	12.05	16.27	249.666
		*calculated according to Schmittgen, T.D. & Livak, K.J. Analyzing real-time PCR data by the comparative C(T) method. Nat Protoc 3, 1101-1108, 2008.
	EXP 2	GROUP	Animal no	euth	Actin Cq	subE Cq	subE RNA [% of control average]*
		-1 h 25 ug	11	2021-09-02	13.01	No Cq
			12	2021-09-02	12.96	No Cq
			13	2021-09-02	12.02	No Cq
			14	2021-09-02	13.04	No Cq
		-1 h / 2.5 ug	15	2021-09-02	12.79	No Cq
			16	2021-09-02	13.02	No Cq
			17	2021-09-02	13.51	No Cq
			18	2021-09-02	13.47	No Cq
		-4 h / 25 ug	19	2021-09-02	12.95	21.96	2.48605
			20	2021-09-02	12.25	No Cq
			21	2021-09-02	12.33	No Cq
			22	2021-09-02	12.87	No Cq
		-8 h / 25 ug	23	2021-09-02	12.48	No Cq
			24	2021-09-02	12.51	No Cq
			25	2021-09-02	12.96	No Cq
			26	2021-09-02	13.24	18.44	34.8686
		Control	27	2021-09-02	12.64	16.19	109.429
			28	2021-09-02	12.08	15.49	120.581
			29	2021-09-02	13.06	16.85	92.6588
			30	2021-09-02	12.8	16.78	81.2252
			31	2021-09-02	14.08	17.75	100.696
		GROUP	Animal no	euth	Actin Cq	subE Cq	subE RNA [% of control average]*
	EXP 3	Control	32	2022-01-19	17.61	21.44	47.1066
			33	2022-01-19	15.99	19.61	54.4876
			34	2022-01-19	15.55	17.32	196.428
			35	2022-01-19	15.8	19.18	64.3495
			36	2022-01-19	16.02	17.14	308.228
		-2 h / 25 ug	37	2022-01-19	16.21	No Cq
			38	2022-01-19	16.03	No Cq
			39	2022-01-19	15.79	No Cq
			40	2022-01-19	16.16	No Cq
			41	2022-01-19	14.97	No Cq
		+2 h / 25 ug	42	2022-01-19	14.49	38.38	4.30943e-05
			43	2022-01-19	14.58	30.16	0.0136766
			44	2022-01-19	15.16	27.73	0.110174
			45	2022-01-19	14.78	34.48	0.000786566
			46	2022-01-19	13.96	No Cq
		+4 h / 25 ug	47	2022-01-19	17	No Cq
			48	2022-01-19	17.32	No Cq
			49	2022-01-19	15.78	No Cq
			50	2022-01-19	17.58	No Cq
			51	2022-01-19	16.01	32.66	0.00651444
		+8 h / 25 ug	52	2022-01-19	14.85	No Cq
			53	2022-01-19	14.62	19.27	26.6831
			54	2022-01-19	15.62	19.34	50.8387
			55	2022-01-19	16.23	25.24	1.29941
			56	2022-01-19	14.22	No Cq

## Sheet: Figure 5
	Figure 5
	Group		19.9.2022	20.9.2022	21.9.2022	22.9.2022	23.9.2022
	Control	57	21.8	21.2	21.52	21.4	21.4
		58	20.5	20.74	20.63	20.25	20.6
		59	18.08	17.98	18.47	18.85	18.51
		60	20.88	21.25	20.3	20.91	20.58
	5x10^6	61	19.3	19.48	18.17	16.4	x
		62	18.86	19.36	17.72	16.1	15.16
		63	18.56	18.37	17.48	15.25	x
		64	20.27	20.61	19.29	17.02	x
		65	18.87	19.82	17.45	15.9	x
	Trisb92+ 5x10^6	66	18.92	18.95	19.01	18.76	19
		67	19.46	19.36	19.36	19.11	19.02
		68	21.87	22.5	22.26	21.96	21.85
		69	20.96	20.54	20.71	20.6	20.81
	1x10^6	70	21.35	21.26	20.07	18.75	17.39
		71	19.63	20.38	19	16.9	16.2
		72	19.55	19.99	18.85	17.7	16.66
		73	20.42	20.7	19.55	18.1	17.11
	Trisb92+ 1x10^6	74	17.95	18	18.14	18.07	18.6
		75	18.85	18.3	18.5	18.3	18.4
		76	21.25	21.26	20.94	20.8	21.28
		77	19.56	19.39	19.5	19.51	19.59
		78	20.76	21.42	22.05	20.98	21.04

## Sheet: Supplementary Figure 1
				Supplementary Figure 1
					330					335					340					345					350					355					360					365					370
					.	.	.	.	.	.	.	.	.	.	.	.	.	.	.	.	.	.	.	.	.	.	.	.	.	.	.	.	.	.	.	.	.	.	.	.	.	.	.	.	.	.	.	.	.
				Wuhan	P	N	I	T	N	L	C	P	F	G	E	V	F	N	A	T	R	F	A	S	V	Y	A	W	N	R	K	R	I	S	N	C	V	A	D	Y	S	V	L	Y	N	S	A	S	F
				Beta	P	N	I	T	N	L	C	P	F	G	E	V	F	N	A	T	R	F	A	S	V	Y	A	W	N	R	K	R	I	S	N	C	V	A	D	Y	S	V	L	Y	N	S	A	S	F
				Delta	P	N	I	T	N	L	C	P	F	G	E	V	F	N	A	T	R	F	A	S	V	Y	A	W	N	R	K	R	I	S	N	C	V	A	D	Y	S	V	L	Y	N	S	A	S	F
				Omicron BA.1	P	N	I	T	N	L	C	P	F	D	E	V	F	N	A	T	R	F	A	S	V	Y	A	W	N	R	K	R	I	S	N	C	V	A	D	Y	S	V	L	Y	N	L	A	P	F
				BA.3	P	N	I	T	N	L	C	P	F	D	E	V	F	N	A	T	R	F	A	S	V	Y	A	W	N	R	K	R	I	S	N	C	V	A	D	Y	S	V	L	Y	N	F	A	P	F
				BA.2	P	N	I	T	N	L	C	P	F	D	E	V	F	N	A	T	R	F	A	S	V	Y	A	W	N	R	K	R	I	S	N	C	V	A	D	Y	S	V	L	Y	N	F	A	P	F
				BA.2.13.1	P	N	I	T	N	L	C	P	F	D	E	V	F	N	A	T	R	F	A	S	V	Y	A	W	N	R	K	R	I	S	N	C	V	A	D	Y	S	V	L	Y	N	F	A	P	F
				BA.4/5	P	N	I	T	N	L	C	P	F	D	E	V	F	N	A	T	R	F	A	S	V	Y	A	W	N	R	K	R	I	S	N	C	V	A	D	Y	S	V	L	Y	N	F	A	P	F
				BU.1	P	N	I	T	N	L	C	P	F	D	E	V	F	N	A	T	R	F	A	S	V	Y	A	W	N	R	K	R	I	S	N	C	V	A	D	Y	S	V	L	Y	N	F	A	P	F
				BQ.1.1	P	N	I	T	N	L	C	P	F	D	E	V	F	N	A	T	T	F	A	S	V	Y	A	W	N	R	K	R	I	S	N	C	V	A	D	Y	S	V	L	Y	N	F	A	P	F
				BF.7	P	N	I	T	N	L	C	P	F	D	E	V	F	N	A	T	T	F	A	S	V	Y	A	W	N	R	K	R	I	S	N	C	V	A	D	Y	S	V	L	Y	N	F	A	P	F
				BA.2.3.20	P	N	I	T	N	L	C	P	F	D	E	V	F	N	A	T	R	F	A	S	V	Y	A	W	N	R	K	R	I	S	N	C	V	A	D	Y	S	V	L	Y	N	F	A	P	F
				XBB	P	N	I	T	N	L	C	P	F	H	E	V	F	N	A	T	T	F	A	S	V	Y	A	W	N	R	K	R	I	S	N	C	V	A	D	Y	S	V	I	Y	N	F	A	P	F
				BJ.1	P	N	I	T	N	L	C	P	F	H	E	V	F	N	A	T	T	F	A	S	V	Y	A	W	N	R	K	R	I	S	N	C	V	A	D	Y	S	V	I	Y	N	F	A	P	F
				SARS-CoV	P	N	I	T	N	L	C	P	F	G	E	V	F	N	A	T	K	F	P	S	V	Y	A	W	E	R	K	K	I	S	N	C	V	A	D	Y	S	V	L	Y	N	S	T	F	F
					430					435					440					445					450					455					460					465					470
					.	.	.	.	.	.	.	.	.	.	.	.	.	.	.	.	.	.	.	.	.	.	.	.	.	.	.	.	.	.	.	.	.	.	.	.	.	.	.	.	.	.	.	.	.
				Wuhan	T	G	C	V	I	A	W	N	S	N	N	L	D	S	K	V	G	G	N	Y	N	Y	L	Y	R	L	F	R	K	S	N	L	K	P	F	E	R	D	I	S	T	E	I	Y	Q
				Beta	T	G	C	V	I	A	W	N	S	N	N	L	D	S	K	V	G	G	N	Y	N	Y	L	Y	R	L	F	R	K	S	N	L	K	P	F	E	R	D	I	S	T	E	I	Y	Q
				Delta	T	G	C	V	I	A	W	N	S	N	N	L	D	S	K	V	G	G	N	Y	N	Y	R	Y	R	L	F	R	K	S	N	L	K	P	F	E	R	D	I	S	T	E	I	Y	Q
				Omicron BA.1	T	G	C	V	I	A	W	N	S	N	K	L	D	S	K	V	S	G	N	Y	N	Y	L	Y	R	L	F	R	K	S	N	L	K	P	F	E	R	D	I	S	T	E	I	Y	Q
				BA.3	T	G	C	V	I	A	W	N	S	N	K	L	D	S	K	V	S	G	N	Y	N	Y	L	Y	R	L	F	R	K	S	N	L	K	P	F	E	R	D	I	S	T	E	I	Y	Q
				BA.2	T	G	C	V	I	A	W	N	S	N	K	L	D	S	K	V	G	G	N	Y	N	Y	L	Y	R	L	F	R	K	S	N	L	K	P	F	E	R	D	I	S	T	E	I	Y	Q
				BA.2.13.1	T	G	C	V	I	A	W	N	S	N	K	L	D	S	K	V	G	G	N	Y	N	Y	M	Y	R	L	F	R	K	S	N	L	K	P	F	E	R	D	I	S	T	E	I	Y	Q
				BA.4/5	T	G	C	V	I	A	W	N	S	N	K	L	D	S	K	V	G	G	N	Y	N	Y	R	Y	R	L	F	R	K	S	N	L	K	P	F	E	R	D	I	S	T	E	I	Y	Q
				BU.1	T	G	C	V	I	A	W	N	S	N	K	L	D	S	M	V	G	G	N	Y	N	Y	R	Y	R	L	F	R	K	S	K	L	K	P	F	E	R	D	I	S	T	E	I	Y	Q
				BQ.1.1	T	G	C	V	I	A	W	N	S	N	K	L	D	S	T	V	G	G	N	Y	N	Y	R	Y	R	L	F	R	K	S	K	L	K	P	F	E	R	D	I	S	T	E	I	Y	Q
				BF.7	T	G	C	V	I	A	W	N	S	N	K	L	D	S	K	V	G	G	N	Y	N	Y	R	Y	R	L	F	R	K	S	N	L	K	P	F	E	R	D	I	S	T	E	I	Y	Q
				BA.2.3.20	T	G	C	V	I	A	W	N	S	N	K	L	D	S	R	V	G	G	N	Y	D	Y	M	Y	R	L	F	R	K	S	K	L	K	P	F	E	R	D	I	S	T	E	I	Y	Q
				XBB	T	G	C	V	I	A	W	N	S	N	K	L	D	S	K	P	S	G	N	Y	N	Y	L	Y	R	L	F	R	K	S	K	L	K	P	F	E	R	D	I	S	T	E	I	Y	Q
				BJ.1	T	G	C	V	I	A	W	N	S	N	K	L	D	S	K	P	S	G	N	Y	N	Y	L	Y	R	L	F	R	K	S	N	L	K	P	F	E	R	D	I	S	T	E	I	Y	Q
				SARS-CoV	M	G	C	V	L	A	W	N	T	R	N	I	D	A	T	S	T	G	N	Y	N	Y	K	Y	R	Y	L	R	H	G	K	L	R	P	F	E	R	D	I	S	N	V	P	F	S
[truncated: 55 more columns]

## Sheet: Supplementary Figure 2
	Supplementary Figure 2
		0	1:1024	1:512	1:256	1:128	1:64	1:32	1:16	1:8	1:4	1:2	1:1
	TriSb92 1	454625	447877	460793	454132	457436	466060	484452	487150	486474	427916	474070	443858
	TriSb92 2	473725	455640	471654	508129	455442	490008	453672	465878	480954	483357	459503	447003
	TriSb92 3	441380	453209	444136	438822	406953	421942	451736	423605	415400	471139	439112	465755
		0	1:1024	1:512	1:256	1:128	1:64	1:32	1:16	1:8	1:4	1:2	1:1
	Cytotoxic drug control 1	460545	437684	444438	418662	365460	346318	281197	201497	143282	19644	2339	2657
	Cytotoxic drug control 2	458749	419065	439448	422442	358198	347318	276695	205917	139619	23283	2339	1491
	Cytotoxic drug control 3	442120	403593	460932	397635	363453	337182	265558	196139	140599	19190	3932	2820

## Sheet: Supplementary Figure 3
	Supplementary Figure 3
	TriSb92	0	1.25	2.5	5	10	ug/ml
	RBD expressing hNEC	0.076	0.6	0.65	0.732	0.792
	RBD expressing hNEC	0.079	0.589	0.629	0.775	0.767
	RBD expressing hNEC	0.072	0.576	0.643	0.665	0.778
	Human nasal epithelial cells (hNEC)	0.071	0.087	0.08	0.081	0.119
	Human nasal epithelial cells (hNEC)	0.078	0.086	0.076	0.083	0.105
	Human nasal epithelial cells (hNEC)	0.074	0.073	0.076	0.088	0.102

## Sheet: Supplementary Figure 4
	Supplementary Figure 4
	Luminometer readings 3.12.2022		Plate 1						Plate 2						Plate 3						Plate 4
		nM	RT start 8.9.2021		RT start 15.9.2021		RT start 22.9.2021		RT start 7.10.2021		+4oC start 8.9.2021		+4oC start 15.9.2021		+4oC start 22.9.2021		+4oC start 7.10.2021		-20oC start 8.9.2021		-20oC start 15.9.2021		-20oC start 22.9.2021		-20oC start 7.10.2021		stored at -80oC
			Duplicate A	Duplicate B	Duplicate A	Duplicate B	Duplicate A	Duplicate B	Duplicate A	Duplicate B	Duplicate A	Duplicate B	Duplicate A	Duplicate B	Duplicate A	Duplicate B	Duplicate A	Duplicate B	Duplicate A	Duplicate B	Duplicate A	Duplicate B	Duplicate A	Duplicate B	Duplicate A	Duplicate B	Duplicate A	Duplicate B
		CTRL	186122	192862	217618	191591	197434	199088	200505	351701	255087	291346	328499	318265	340118	349803	286178	300362	301172	306400	231352	367341	382990	348291	326103	275750	271636	254552
		0.00195312	143538	147623	169777	142804	140228	170260	228745	227913	186501	210151	214963	221559	275501	234801	213708	207097	224086	213855	269092	297781	294090	312712	296113	290941	312608	259502
		0.00390625	163377	136436	159627	139268	181965	177716	230265	199273	183465	167485	192348	223388	247281	170587	189900	187122	209333	204313	275817	261487	230989	247290	241085	239153	252719	236722
		0.0078125	133105	130372	131541	145822	137029	179172	211181	181184	168945	166470	184807	186437	187576	186182	162340	182694	173611	199970	251500	261552	222288	220783	203668	224723	200896	215319
		0.015625	138692	117625	122580	140269	123446	177553	211664	171242	152193	160554	155970	179319	193177	153065	157390	149530	165703	169344	238897	207777	186066	205606	182629	198165	196347	194127
		0.03125	118472	113267	136923	120524	138127	149274	196853	151786	123293	130232	140724	154350	186381	137270	137736	120983	142629	143961	174425	199507	188857	194921	189451	187532	150650	190104
		0.0625	103996	96626	109597	101483	115769	125385	153283	114405	103441	90747	94677	118213	162230	113054	97248	85984	112323	125144	151741	159512	183635	165301	155220	169635	150649	158484
		0.125	62123	66004	74823	75572	96983	110361	100733	82512	49495	51980	49576	48652	122592	91018	54874	53483	59258	92401	119620	136806	147462	143886	108668	127935	90772	123891
		0.25	26684	28450	37396	39652	56231	66290	37728	35852	16983	15263	13986	18886	50967	41072	18714	18501	24838	46727	59003	64714	91959	91719	63169	59588	35165	41898
		0.5	7853	8170	11898	11403	21048	25443	11302	10524	5319	5826	4472	4917	15306	12257	7256	5835	10135	11774	13693	19389	37812	37780	18339	15525	13712	12429
		1	2674	2536	3305	4305	7902	7721	4012	3047	2119	1565	1350	1752	5172	5095	2056	1768	4615	3951	4484	5672	12210	12360	5795	5831	3842	3853
		2	984	864	1182	1506	2717	2273	880	800	590	544	463	496	576	981	535	548	1038	666	1528	1970	3903	3897	1975	1867	1340	1351
			CTRL plate average						CTRL plate average						CTRL plate average						CTRL plate average
			197452						290900						314006						307252
	Percentage of plate CTRL		Plate 1						Plate 2						Plate 3						Plate 4
		nM	RT start 8.9.2021		RT start 15.9.2021		RT start 22.9.2021		RT start 7.10.2021		+4oC start 8.9.2021		+4oC start 15.9.2021		+4oC start 22.9.2021		+4oC start 7.10.2021		-20oC start 8.9.2021		-20oC start 15.9.2021		-20oC start 22.9.2021		-20oC start 7.10.2021		stored at -80oC
			Duplicate A	Duplicate B	Duplicate A	Duplicate B	Duplicate A	Duplicate B	Duplicate A	Duplicate B	Duplicate A	Duplicate B	Duplicate A	Duplicate B	Duplicate A	Duplicate B	Duplicate A	Duplicate B	Duplicate A	Duplicate B	Duplicate A	Duplicate B	Duplicate A	Duplicate B	Duplicate A	Duplicate B	Duplicate A	Duplicate B
		CTRL	0.942614	0.976749	1.10213	0.970312	0.999904	1.00828	0.689255	1.20901	0.876886	1.00153	1.12925	1.09407	1.08316	1.114	0.911377	0.956549	0.959128	0.975778	0.752972	1.19557	1.2465	1.13357	1.06135	0.897472	0.884082	0.82848
		0.00195312	0.726948	0.747636	0.859835	0.72323	0.710184	0.862281	0.786333	0.783473	0.641115	0.722414	0.738956	0.76163	0.877375	0.74776	0.680586	0.659532	0.713636	0.681054	0.875802	0.969175	0.957162	1.01777	0.963746	0.946913	1.01743	0.84459
		0.00390625	0.827422	0.69098	0.80843	0.705322	0.921561	0.900042	0.791558	0.68502	0.630678	0.575746	0.661215	0.767918	0.787504	0.54326	0.604766	0.595919	0.666653	0.650666	0.89769	0.851051	0.75179	0.804844	0.784649	0.778361	0.822514	0.770449
		0.0078125	0.67411	0.660269	0.666189	0.738515	0.693983	0.907416	0.725955	0.622837	0.580765	0.572257	0.635292	0.640895	0.597364	0.592925	0.516996	0.581817	0.552891	0.636835	0.818546	0.851262	0.723471	0.718573	0.66287	0.731396	0.653848	0.70079
		0.015625	0.702405	0.595711	0.620806	0.710392	0.625192	0.899217	0.727615	0.588661	0.523178	0.55192	0.536162	0.616426	0.615202	0.487459	0.501232	0.476201	0.527706	0.539302	0.777528	0.676243	0.605581	0.669177	0.594395	0.644959	0.639042	0.631817
		0.03125	0.600001	0.57364	0.693446	0.610393	0.699544	0.755998	0.676701	0.521779	0.423831	0.447685	0.483752	0.530593	0.593559	0.437157	0.438641	0.385289	0.454224	0.458466	0.567694	0.649327	0.614665	0.634401	0.616598	0.610352	0.490314	0.618723
		0.0625	0.526687	0.489362	0.555054	0.51396	0.586312	0.635012	0.526925	0.393278	0.355588	0.311951	0.325461	0.406368	0.516646	0.360038	0.309701	0.273829	0.35771	0.39854	0.493865	0.519157	0.597669	0.537998	0.505188	0.552104	0.490311	0.515811
		0.125	0.314622	0.334277	0.378941	0.382734	0.49117	0.558923	0.346279	0.283643	0.170144	0.178686	0.170422	0.167246	0.390413	0.289861	0.174755	0.170325	0.188716	0.294265	0.389322	0.445257	0.479938	0.4683	0.353677	0.416385	0.295432	0.403223
		0.25	0.135141	0.144085	0.189392	0.200817	0.284782	0.335725	0.129694	0.123245	0.0583807	0.052468	0.0480782	0.0649224	0.162312	0.1308	0.0595976	0.0589193	0.0791004	0.148809	0.192035	0.210622	0.299295	0.298514	0.205593	0.193939	0.11445	0.136364
		0.5	0.0397715	0.0413769	0.0602574	0.0577505	0.106598	0.128856	0.0388517	0.0361773	0.0182846	0.0200274	0.0153729	0.0169027	0.0487443	0.0390343	0.0231078	0.0185824	0.0322765	0.0374961	0.044566	0.0631046	0.123065	0.122961	0.0596872	0.0505286	0.0446279	0.0404521
		1	0.0135425	0.0128436	0.0167382	0.0218027	0.0400197	0.039103	0.0137916	0.0104744	0.00728427	0.00537984	0.00464075	0.00602267	0.016471	0.0162258	0.00654765	0.00563047	0.0146972	0.0125826	0.0145939	0.0184604	0.0397394	0.0402276	0.0188607	0.0189779	0.0125044	0.0125402
		2	0.00498346	0.00437572	0.00598623	0.00762713	0.0137602	0.0115116	0.00302508	0.00275008	0.00202818	0.00187005	0.00159161	0.00170505	0.00183436	0.00312414	0.00170379	0.00174519	0.00330567	0.00212098	0.00497312	0.00641168	0.0127029	0.0126834	0.00642795	0.00607645	0.00436124	0.00439704

## Sheet: Supplementary Figure 10
	Supplementary Figure 10
	PANEL A									PANEL B
		0	34	48	96	193	385	nM			0	34	48	96	193	385	nM
	Sb92 coated	0.08	0.217	0.493	1.131	1.965	2.477			ACE2 coated	0.175	0.835	1.337	1.919	2.539	2.886
	Ctrl coated	0.061	0.07	0.068	0.079	0.111	0.182
